# Supplementary material for: Effect of temperature on in vitro germination and growth of Colletotrichum fioriniae, a new emerging pathogen of olive fruits
Source: Environ Microbiol Rep. 2024 Sep 4;16(5):e13275. doi: 10.1111/1758-2229.13275 (PMC11372289; doi:10.1111/1758-2229.13275)
Supplement: Supplementary file 2 — Table S1: The sequences obtained were concatenated and compared with the corresponding sequences from C. fioriniae and related species from NCBI. [file EMI4-16-e13275-s001.xlsx]

## Sheet: Foglio3
Species	Type Strain	Host species	Country	Year	ITS	ACT	GAPDH	CHS-1	TUB2
Colletotrichum acutatum	CBS 126521	Anemonehybride	Netherlands		JQ948366	JQ949687	JQ948697	JQ949027	JQ950017
Colletotrichum acutatum	CBS 370.73	Pinus radiata	New Zealand		JQ948351	JQ949672.1	JQ948682	JQ949012	JQ950002
Colletotrichum acutatum	CBS 112996	Carica papaya	Australia		JQ005776	JQ005839	JQ948677	JQ005797	JQ005860
Colletotrichum fioriniae	CBS 128517	Fiorinia externa	USA	2012	JQ948292	JQ949613	JQ948622	JQ948953	JQ949943
Colletotrichum fioriniae	CBS 125396	Malus domestica	USA	2012	JQ948299	JQ949620	JQ948629	JQ948960	JQ949950
Colletotrichum fioriniae	IMI 363003	Camellia reticulata	China	2012	JQ948339	JQ949660	JQ948669	JQ949000	JQ949990
Colletotrichum fioriniae	ATCC 28992	Malus domestica	USA	2012	JQ948297	JQ949618	JQ948627	JQ948958	JQ949948
Colletotrichum fioriniae	CBS 129938	Malus domestica	USA	2012	JQ948296	JQ949617	JQ948626	JQ948957	JQ949947
Colletotrichum fioriniae	CBS 129948	Tulipa sp.	UK	2012	JQ948344	JQ949665	JQ948674	JQ949005	JQ949995
Colletotrichum fioriniae	IMI 324996	Malus pumila	USA	2012	JQ948301	JQ949622	JQ948631	JQ948962	JQ949952
Colletotrichum fioriniae	ATCC 12097	Rhododendron sp.	USA	2012	JQ948307	JQ949628	JQ948637	JQ948968	JQ949958
Colletotrichum fioriniae	CBS 200.35	Rubus sp.	USA	2012	JQ948293	JQ949614	JQ948623	JQ948954	JQ949944
Colletotrichum fioriniae	CBS 490.92	Solanumlycopersicum	New Zealand	2012	JQ948326	JQ949647	JQ948656	JQ948987	JQ949977
Colletotrichum fioriniae	CBS 119293	Vaccinium	New Zealand	2012	JQ948314	JQ949635	JQ948644	JQ948975	JQ949965
Colletotrichum fioriniae	CBS 129946	Olea europaea	Portugal	2012	JQ948342	JQ949663	JQ948672	JQ949003	JQ949993
Colletotrichum fioriniae	CBS 128555	Malus domestica	New Zealand	2012	JQ948305	JQ949626	JQ948635	JQ948966	JQ949956
Colletotrichum nymphaeae	CBS 515.78	Nymphaea alba	Netherlands		JQ948197	JQ949518	JQ948527	JQ948858	JQ949848
Colletotrichum nymphaeae	IMI 370491	M. pumila	Brazil		JQ948204	JQ949525	JQ948534	JQ948865	JQ949855
Colletotrichum nymphaeae	F10PGBYS12	Malus domestica	china		KF772133	KF772043	KF772103	KF772073	KF772163
Colletotrichum orchidophilum	CBS 632.80	Dendrobium sp.	USA		JQ948151	JQ949472	JQ948481	JQ948812	JQ949802
Colletotrichum simmondsii	CBS 122122	Cyclamen sp.	Netherlands		JQ948281	JQ949597	JQ948606	JQ948937	JQ949927
Colletotrichum simmondsii	CBS 294.67	Carica papaya	Australia		JQ948277	JQ949598	JQ948607	JQ948938	JQ949928
Colletotrichum sp.	GZCC 21-0813	Cinnamomum camphora	China	2022	OP723052	OP715806	OP737966	OP715771	OP720862
Colletotrichum sp.	GZCC 21-0814	Radermachera	China	2022	OP723053	OP715807	OP737967	OP715772	OP720863
Colletotrichum sp.	F10PGBYS01	Malus domestica	China	2013	KF772134	KF772044	KF772104	KF772074	KF772164
Colletotrichum sp.	F10PGBYS02	Malus domestica	China	2013	KF772135	KF772045	KF772105	KF772075	KF772165
Colletotrichum sp.	F10PGBYS03	Malus domestica	China	2013	KF772136	KF772046	KF772106	KF772076	KF772166
Colletotrichum sp.	F10PGBYS04	Malus domestica	China	2013	KF772137	KF772047	KF772107	KF772077	KF772167
Colletotrichum sp.	F10PGBYS07	Malus domestica	China	2013	KF772138	KF772048	KF772108	KF772078	KF772168
Colletotrichum sp.	F10PGBYS08	Malus domestica	China	2013	KF772139	KF772049	KF772109	KF772079	KF772169
Colletotrichum sp.	F10PGBYS10	Malus domestica	China	2013	KF772139	KF772049	KF772109	KF772079	KF772169
